# Supplementary material for: DNA Base Damage Repair Crosstalks with Chromatin Structures to Contract Expanded GAA Repeats in Friedreich’s Ataxia
Source: Biomolecules. 2024 Jul 8;14(7):809. doi: 10.3390/biom14070809 (PMC11274795; doi:10.3390/biom14070809)
Supplement: Supplementary file 1 [file biomolecules-14-00809-s001.zip]

Archive with 1 entries (1 files):
- biomolecules-3066604-supplementary.pdf
